# Supplementary material for: Evaluation of the Cytotoxicity of Cationic Polymers on Glioblastoma Cancer Stem Cells
Source: J Funct Biomater. 2022 Dec 28;14(1):17. doi: 10.3390/jfb14010017 (PMC9862959; doi:10.3390/jfb14010017)
Supplement: Supplementary file 1 [file jfb-14-00017-s001.zip]

Archive with 1 entries (1 files):
- jfb-2080315-supplementary.pdf
